# Supplementary material for: Sulfated Glycans Inhibit the Interaction of MERS-CoV Receptor Binding Domain with Heparin
Source: Viruses. 2024 Feb 2;16(2):237. doi: 10.3390/v16020237 (PMC10892611; doi:10.3390/v16020237)
Supplement: Supplementary file 1 [file viruses-16-00237-s001.zip]

Archive with 1 entries (1 files):
- viruses-2823707-supplementary.pdf
